# Supplementary material for: Calix[4]arene Derivative for Iodine Capture and Effect on Leaching of Iodine through Packaging
Source: Molecules. 2023 Feb 16;28(4):1869. doi: 10.3390/molecules28041869 (PMC9960756; doi:10.3390/molecules28041869)
Supplement: Supplementary file 1 [file molecules-28-01869-s001.zip]

Archive with 1 entries (1 files):
- molecules-2228191-supplementary.pdf
